# Supplementary material for: Yield, Esterification Degree and Molecular Weight Evaluation of Pectins Isolated from Orange and Grapefruit Peels under Different Conditions
Source: PLoS One. 2016 Sep 19;11(9):e0161751. doi: 10.1371/journal.pone.0161751 (PMC5028049; doi:10.1371/journal.pone.0161751)
Supplement: S1 Fig — Fig A of S1 Fig. Effect of acids types and citrus peels stat on pectin yield. Fig B of S1 Fig. Huggins, Kraemer and Martin plots for grapefruit pectin extracted from fresh peels using sulfuric acid (a) and citric acid (b), and from residual peels using sulfuric acid (c) and citric acid (d) and Schulz-Blacschke plot of all grapefruit pectin solutions (e). Fig C of S1 Fig. Huggins, Kraemer, and Martin plots for orange pectin extracted from fresh peels using sulfuric acid (a’), and citric acid (b’) and from residual peels using sulfuric acid (c’), and citric acid (d’) and Schulz-Blacschke plot of all orange pectin solutions (e’). Fig D of S1 Fig. Variation of “zero shear” specific viscosity (ɳsp) with degree of space-occupancy (c[ɳ]) for Orange (a) and Grapefruit (b) pectins. (XLSX) [file pone.0161751.s001.xlsx]

## Sheet: Figure A
	Citrus Paradisi	Citrus Sinensis					Citrus Paradisi		Citrus Sinensis
Residual peels/Sulfuric acid	33,63±0,46%	29,68±0,84%					Yield	SD	Yield	SD
Residual peels/Citric acid	28,74±0,54	25,73±1,17%				Residual peels/Sulfuric acid	0.3363	0.0046	0.2968	0.0084
Fresh peels/Sulfuric acid	24,54±0,24%	22,67±0,41%				Residual peels/Citric acid	0.2874	0.0054	0.2573	0.0117
Fresh peels/Citric acid	25,53±0,30%	23,39±0,37%				Fresh peels/Sulfuric acid	0.2454	0.0024	0.2267	0.0041
						Fresh peels/Citric acid	0.2553	0.003	0.2339	0.0037

## Sheet: Figure B 
			Viscometric Study of grapefruit pectin solutions and molecular weight
																	Table 2 : Intrinsic viscosity of grapefruit pectin solutions
	solvant	ρ (g/ml)	[C] mol	average t(s)	cinematic viscosity (cST≡10^-4m/s)	viscosity (mPas)			Peels stat/ Acid	Residual peels/Sulfuric acids			Residual peels/Citric acid				Huggins plot
		1.0005	0.1	458.6	0.958015	0.958494				Fresh peels/Sulfuric acid			Fresh peels/Citric acid			Residual peels/Sulfuric acids	12.512
																Residual peels/Citric acids	13.015
																Fresh peels/Sulfuric acid	18.385
		ρ (g/ml)	[C] kg/m3	average t(s)	cinematic viscosity (cST≡10^-4m/s)	viscosity	ɳr	C*[ɳ]	ɳsp	Huggins plot	Schulz-Blaschke plot	fluid-sp	Kraemer plot	Martin plot		Fresh peels/Citric acid	21.231
fresh	citric acid	1.01	0.005	509.89	1.06516	1.07581	1.11184	0.116075	0.11184	22.3681	22.3681	8.94131	21.2033	1.34963
		1.016	0.01	564.32	1.17886	1.19773	1.23053	0.23215	0.230528	23.0528	23.0528	4.33787	20.7443	1.36272
		1.0225	0.02	680.49	1.42154	1.45353	1.48384	0.4643	0.483842	24.1921	24.1921	2.06679	19.7317	1.38367			Citrus Sinensis
		1.024	0.03	803.77	1.67908	1.71937	1.75266	0.69645	0.75266	25.0887	25.0887	1.32862	18.7045	1.39948
		1.026	0.04	955.12	1.99525	2.04712	2.08269	0.9286	1.08269	27.0672	27.0672	0.923628	18.3415	1.43244
	Sulfuric acid	1.0152	0.005	500.98	1.04655	1.06245	1.09241	0.0959	0.0924117	18.4823	18.4823	10.8211	17.6776	1.26676
		1.018	0.01	546.55	1.14174	1.16229	1.19178	0.1918	0.191779	19.1779	19.1779	5.21433	17.5447	1.2828
		1.021	0.02	641.67	1.34045	1.3686	1.39919	0.3836	0.399193	19.9597	19.9597	2.50505	16.7948	1.30015
		1.024	0.03	740.88	1.5477	1.58484	1.61553	0.5754	0.615526	20.5175	20.5175	1.62463	15.9887	1.31212
		1.027	0.04	842.71	1.76042	1.80795	1.83757	0.7672	0.837571	20.9393	20.9393	1.19393	15.2111	1.32096
		ρ (g/ml)	[C] kg/m3	average t(s)	cinematic viscosity (cST≡10^-4m/s)	viscosity	ɳr	C*[ɳ]	ɳsp	ηsp /c—ηsp	ηsp /c—c	fluid-sp	ηinh—c	lg(ηsp /c)—c
Residual	Sulfuric acid	1.031	0.005	487.6	1.0186	1.05017	1.06324	0.0625	0.0632359	12.6472	12.6472	15.8138	12.2634	1.10199
		1.0343	0.01	516.87	1.07974	1.11678	1.12706	0.125	0.127061	12.7061	12.7061	7.87026	11.9613	1.10401
		1.04	0.02	577.9	1.20723	1.25552	1.26014	0.25	0.26014	13.007	13.007	3.84409	11.5611	1.11418
		1.0454	0.03	639.55	1.33602	1.39668	1.39457	0.375	0.39457	13.1523	13.1523	2.5344	11.0862	1.119
		1.0509	0.04	705.31	1.47339	1.54839	1.53796	0.5	0.537963	13.4491	13.4491	1.85886	10.7615	1.12869
	citric acid	1.0351	0.005	489.12	1.02177	1.05764	1.06655	0.06275	0.0665504	13.3101	13.3101	15.0262	12.8859	1.12418
		1.0393	0.01	522.12	1.09071	1.13357	1.13851	0.1255	0.138509	13.8509	13.8509	7.21977	12.9719	1.14148
		1.04	0.02	590.26	1.23305	1.28238	1.28709	0.251	0.287091	14.3546	14.3546	3.48321	12.6192	1.15699
		1.044	0.03	661	1.38083	1.44159	1.44134	0.3765	0.441343	14.7114	14.7114	2.26581	12.1858	1.16766
		1.049	0.04	750.68	1.56817	1.64501	1.63689	0.502	0.636895	15.9224	15.9224	1.57012	12.32	1.20201
Fig 2. Huggins, Kraemer and Martin plots for grapefruit pectin extracted from fresh peels using sulfuric acid (a) and citric acid (b), and from residual peels using sulfuric acid (c) and citric acid (d) and Schulz-Blacschke plot of all grapefruit pectin solutions (e)

## Sheet: Figure C
Viscometric Study of Orange pectin solutions and molecular weight
	solvant	ρ (g/ml)	[C] mol	t	viscosite cinematique (cST≡10^-4m/s)	viscosite (mPas)
		1.0005	0.1	458.6	0.958015	0.958494
Peels	Acid	ρ (g/ml)	[C] kg/m3	average t(s)	cinematic viscosity (cST≡10^-4m/s)	viscosity	ɳr	C*[ɳ]	ɳ-sp	Huggins plot	Schulz-Blaschke plot	fluid-sp	Kraemer plot	Martin plot
Fresh	sulfuric	1.008	0.005	507.12	1.05937	1.06785	1.1058	0.0821	0.1058	21.1601	21.1601	9.45177	20.1139	1.32552
		1.009	0.01	560.33	1.17053	1.18106	1.22183	0.1642	0.221827	22.1827	22.1827	4.50801	20.0348	1.34601
		1.01	0.02	672.67	1.40521	1.41926	1.46679	0.3284	0.46679	23.3395	23.3395	2.14229	19.1538	1.36809
		1.014	0.03	792.55	1.65564	1.67882	1.72819	0.4926	0.728195	24.2732	24.2732	1.37326	18.2359	1.38513
		1.019	0.04	901.63	1.88351	1.91929	1.96605	0.6568	0.966049	24.1512	24.1512	1.03514	16.9006	1.38294
	citric	1.017	0.005	510.78	1.06702	1.08516	1.11378	0.06805	0.113781	22.7562	22.7562	8.78881	21.5521	1.3571
		1.0187	0.01	569.31	1.18929	1.21153	1.24141	0.1361	0.241409	24.1409	24.1409	4.14235	21.6247	1.38275
		1.09	0.02	695.65	1.45321	1.584	1.5169	0.2722	0.516899	25.845	25.845	1.93461	20.8334	1.41238
		1.02	0.03	823.47	1.72023	1.75463	1.79562	0.4083	0.795617	26.5206	26.5206	1.25689	19.5116	1.42358
		1.023	0.04	956.31	1.99773	2.04368	2.08528	0.5444	1.08528	27.132	27.132	0.92142	18.3726	1.43348
Peels	Acid	ρ (g/ml)	[C] kg/m3	average t(s)	cinematic viscosity (cST≡10^-4m/s)	viscosity	ɳr	C*[ɳ]	visco-sp	ηsp /c—ηsp	ηsp /c—c	fluid-sp	ηinh—c	lg(ηsp /c)—c
Residual	citric	1.0304	0.005	492.4	1.02862	1.05989	1.0737	0.13435	0.0737026	14.7405	14.7405	13.568	14.2226	1.16851
		1.0323	0.01	533.87	1.11525	1.15128	1.16413	0.2687	0.16413	16.413	16.413	6.09273	15.1974	1.21519
		1.037	0.02	617.9	1.29079	1.33855	1.34736	0.5374	0.347362	17.3681	17.3681	2.87884	14.9074	1.23975
		1.0402	0.03	717.55	1.49896	1.55922	1.56465	0.8061	0.564653	18.8218	18.8218	1.771	14.9221	1.27466
		1.042	0.04	831.45	1.7369	1.80985	1.81302	1.0748	0.813018	20.3254	20.3254	1.22999	14.8748	1.30804
	sulfuric	1.032	0.005	490.54	1.02474	1.05753	1.06965	0.11415	0.0696468	13.9294	13.9294	14.3582	13.4657	1.14393
		1.034	0.01	524.56	1.09581	1.13306	1.14383	0.2283	0.143829	14.3829	14.3829	6.9527	13.4381	1.15785
		1.039	0.02	596.12	1.24529	1.29386	1.29987	0.4566	0.299869	14.9935	14.9935	3.33479	13.1132	1.1759
		1.042	0.03	672.67	1.40521	1.46423	1.46679	0.6849	0.46679	15.5597	15.5597	2.14229	12.7692	1.192
		1.045	0.04	764.18	1.59637	1.66821	1.66633	0.9132	0.666332	16.6583	16.6583	1.50075	12.7656	1.22163
Fig 3. Huggins, Kraemer, and Martin plots for orange pectin extracted from fresh peels using sulfuric acid (a’), and citric acid (b’) and from residual peels using sulfuric acid (c’), and citric acid (d’) and Schulz-Blacschke plot of all orange pectin solutions (e’)

## Sheet: Figure D
		solvant	ρ (g/ml)	[C] mol	t	viscosite cinematique (cST≡10^-4m/s)	viscosite (mPas)
			1.0005	0.1	458.6	0.958015	0.958494
Orange peels	Peels	Acid	ρ (g/ml)	[C] kg/m3	average t(s)	cinematic viscosity (cST≡10^-4m/s)	viscosity	ɳr	C*[ɳ]	ɳ-sp						ρ (g/ml)	[C] kg/m3	average t(s)	cinematic viscosity (cST≡10^-4m/s)	viscosity	ɳr	C*[ɳ]	ɳsp
	Fresh	sulfuric	1.008	0.005	507.12	1.05937	1.06785	1.1058	0.0821	0.1058			Grapefruit peels	fresh	citric acid	1.01	0.005	509.89	1.06516	1.07581	1.11184	0.116075	0.11184
			1.009	0.01	560.33	1.17053	1.18106	1.22183	0.1642	0.221827						1.016	0.01	564.32	1.17886	1.19773	1.23053	0.23215	0.230528
			1.01	0.02	672.67	1.40521	1.41926	1.46679	0.3284	0.46679						1.0225	0.02	680.49	1.42154	1.45353	1.48384	0.4643	0.483842
			1.014	0.03	792.55	1.65564	1.67882	1.72819	0.4926	0.728195						1.024	0.03	803.77	1.67908	1.71937	1.75266	0.69645	0.75266
			1.019	0.04	901.63	1.88351	1.91929	1.96605	0.6568	0.966049						1.026	0.04	955.12	1.99525	2.04712	2.08269	0.9286	1.08269
		citric	1.017	0.005	510.78	1.06702	1.08516	1.11378	0.06805	0.113781					Sulfuric acid	1.0152	0.005	500.98	1.04655	1.06245	1.09241	0.0959	0.0924117
			1.0187	0.01	569.31	1.18929	1.21153	1.24141	0.1361	0.241409						1.018	0.01	546.55	1.14174	1.16229	1.19178	0.1918	0.191779
			1.09	0.02	695.65	1.45321	1.584	1.5169	0.2722	0.516899						1.021	0.02	641.67	1.34045	1.3686	1.39919	0.3836	0.399193
			1.02	0.03	823.47	1.72023	1.75463	1.79562	0.4083	0.795617						1.024	0.03	740.88	1.5477	1.58484	1.61553	0.5754	0.615526
			1.023	0.04	956.31	1.99773	2.04368	2.08528	0.5444	1.08528						1.027	0.04	842.71	1.76042	1.80795	1.83757	0.7672	0.837571
	Peels	Acid	ρ (g/ml)	[C] kg/m3	average t(s)	cinematic viscosity (cST≡10^-4m/s)	viscosity	ɳr	C*[ɳ]	visco-sp						ρ (g/ml)	[C] kg/m3	average t(s)	cinematic viscosity (cST≡10^-4m/s)	viscosity	ɳr	C*[ɳ]	ɳsp
	Residual	citric	1.0304	0.005	492.4	1.02862	1.05989	1.0737	0.13435	0.0737026				Residual	Sulfuric acid	1.031	0.005	487.6	1.0186	1.05017	1.06324	0.0625	0.0632359
			1.0323	0.01	533.87	1.11525	1.15128	1.16413	0.2687	0.16413						1.0343	0.01	516.87	1.07974	1.11678	1.12706	0.125	0.127061
			1.037	0.02	617.9	1.29079	1.33855	1.34736	0.5374	0.347362						1.04	0.02	577.9	1.20723	1.25552	1.26014	0.25	0.26014
			1.0402	0.03	717.55	1.49896	1.55922	1.56465	0.8061	0.564653						1.0454	0.03	639.55	1.33602	1.39668	1.39457	0.375	0.39457
			1.042	0.04	831.45	1.7369	1.80985	1.81302	1.0748	0.813018						1.0509	0.04	705.31	1.47339	1.54839	1.53796	0.5	0.537963
		sulfuric	1.032	0.005	490.54	1.02474	1.05753	1.06965	0.11415	0.0696468					citric acid	1.0351	0.005	489.12	1.02177	1.05764	1.06655	0.06275	0.0665504
			1.034	0.01	524.56	1.09581	1.13306	1.14383	0.2283	0.143829						1.0393	0.01	522.12	1.09071	1.13357	1.13851	0.1255	0.138509
			1.039	0.02	596.12	1.24529	1.29386	1.29987	0.4566	0.299869						1.04	0.02	590.26	1.23305	1.28238	1.28709	0.251	0.287091
			1.042	0.03	672.67	1.40521	1.46423	1.46679	0.6849	0.46679						1.044	0.03	661	1.38083	1.44159	1.44134	0.3765	0.441343
			1.045	0.04	764.18	1.59637	1.66821	1.66633	0.9132	0.666332						1.049	0.04	750.68	1.56817	1.64501	1.63689	0.502	0.636895
						Fig4. Variation of “zero shear” specific viscosity (ɳsp) with degree of space-occupancy (c[ɳ]) for Orange (a) and Grapefruit (b) pectins
