# Supplementary material for: Yield, Esterification Degree and Molecular Weight Evaluation of Pectins Isolated from Orange and Grapefruit Peels under Different Conditions
Source: PLoS One. 2016 Sep 19;11(9):e0161751. doi: 10.1371/journal.pone.0161751 (PMC5028049; doi:10.1371/journal.pone.0161751)
Supplement: S1 Table — Table A of S1 Table. Degree of esterification of orange and grapefruit pectins. Table B of S1 Table. Intrinsic viscosity of grapefruit pectin solutions. Table C of S1 Table. Intrinsic viscosity of orange pectin solutions. Table D of S1 Table. Orange and grapefruit pectin molecular weight (Mw). Table E of S1 Table. Retention time Orange pectin. (XLSX) [file pone.0161751.s002.xlsx]

## Sheet: Table A
Table 1. Degree of esterification of orange and grapefruit pectins
	Degree of Esterification
	Citrus Paradisi		Citrus Sinensis
	%DE	SD	%DE	SD
Residual peels/Sulfuric acid	0.7449	0.012	0.7451	0.0041
Residual peels/Citric acid	0.7553	0.0095	0.75	0.0053
Fresh peels/Sulfuric acid	0.7172	0.0106	0.6329	0.0084
Fresh peels/Citric acid	0.7073	0.0133	0.6549	0.0057

## Sheet: Table B
	Table 2 : Intrinsic viscosity of grapefruit pectin solutions
	Huggins plot	Kraemer plot	Schulz-Blaschke plot	Martin plot	[ɳ] ± SD	[ɳ] average	SD
Residual peels/Sulfuric acids	12.512	12.426	12.524	12.517	12,49±0,034	12.4947	0.0343741
Residual peels/Citric acids	13.015	13.051	13.106	13.0707	13,06±0,028	13.0607	0.0276837
Fresh peels/Sulfuric acid	18.385	18.173	18.454	18.412	18,36±0,091	18.356	0.0914949
Fresh peels/Citric acid	21.231	21.332	21.691	21.4487	21,43±0,144	21.4257	0.144163
	ANOVA
	DF	Sum of Square	Mean Square	F Ratio	Prob>F
Peels state/ Acid	3	221.874	73.9579	5059.82	7.1219e-19
Error	12	0.1754	0.0146167	.	.
C. Total	15	222.049	.	.	.
	Tukey Test
Fresh peels/Citric acid	A				21.4258
Fresh peels/Sulfuric acid		B			18.356
Residual peels/Citric acids			C		13.0608
Residual peels/Sulfuric acids				D	12.4947
Levels not connected by same letter are significantly different

## Sheet: Table C
	Table 3. Intrinsic viscosity of orange pectin solutions
	Huggins plot	Kraemer plot	Schulz-Blaschke plot	Martin plot	[ɳ] ± SD	[ɳ] average	SD
Residual peels/Sulfuric acid	14.414	14.638	14.771	14.5814	14,601±0,1	14.6011	0.103393
Residual peels/Citric acid	13.556	13.595	13.665	13.6176	13,608±0,03	13.6084	0.0328955
Fresh peels/Sulfuric acid	20.687	20.961	21.361	20.9797	20,997±0,18	20.9972	0.181908
Fresh peels/Citric acid	22.874	22.479	22.906	22.6986	22,739±0,15	22.7394	0.150588
	ANOVA
	DF	Sum of Square	Mean Square	F Ratio	Prob>F
Peels state/ Acid	3	249.132	83.0441	2387.66	6.4136e-17
Error	12	0.417366	0.0347805	.	.
C. Total	15	249.55	.	.	.
	Tukey Test
Fresh peels/Citric acid	A				22.7394
Fresh peels/Sulfuric acid		B			20.9972
Residual peels/Sulfuric acid			C		14.6011
Residual peels/Citric acid				D	13.6084
Levels not connected by same letter are significantly different

## Sheet: Table D
		Peels stat/Acid	ɳi (intrinsic viscosity)	ɳi /k	Mw
Orange	Citrus Sinensis	Residual peels/Sulfuric acid	14.6011	1.04294e+07	172785
		Residual peels/Citric acid	13.6084	9.72028e+06	163940
		Fresh peels/Sulfuric acid	20.9972	1.4998e+07	226594
		Fresh peels/Citric acid	22.7394	1.62424e+07	240482
Grapefruit	Citrus Paradisi	Residual peels/Sulfuric acid	12.6332	9.0237e+06	155091
		Residual peels/Citric acid	12.9222	9.23018e+06	157731
		Fresh peels/Sulfuric acid	18.356	1.31114e+07	204965
		Fresh peels/Citric acid	21.4257	1.5304e+07	230036
		Table 4 : Orange and grapefruit pectin molecular weight (Mw)
			Mw (g/mol)
		Peels stats/acid used	Grapfruit	Orange
		Fresh peels/ sulfuric	2.300 x1005	2.266 x1005
		Fresh peels/ citric	2.472 x1005	2.405 x1005
		Residual peels/sulfuric	1.538 x1005	1.639 x1005
		Residual peels/citric	1.544 x1005	1.728 x1005

## Sheet: Table E
	Rt ( seconds)
	0	15	30	45	60	75	90	105	120	135	150	165	180	195	210	225	240	255	270	285	300	315
Sodium carboxymethyl cellulose (SIGMA-ALDRICH, Mw ~90000 g/mol)	0	0	0	0	0	0	0	0	0.01	0.03	0.061	0.095	0.113	0.161	0.294	0.231	0.131	0.091	0.056	0.025	0.01	0
Commercial Orange pectin (SIGMA-ALDRICH, Mw= 195000 - DE=70%)	0	0	0.032	0.069	0.112	0.189	0.241	0.314	0.279		0.141	0.107	0.031	0.0091	0.0091	0	0	0			0
Locust bean gum (SIGMA-ALDRICH, MW 315000 g/mol)	0	0.199	0.359	0.166	0.116	0.098	0.068	0.048	0.011	0						0	0				0
Orange pectin (residual peels / sulfuric acid) Mw =1,639*10^5 g/mol)	0				0	0.02	0.036	0.065	0.113	0.156	0.233	0.163	0.124	0.083	0.061	0.03	0	0
Orange pectin (fresh peels / citric acid) Mw =2,471*10^5 g/mol	0		0.034	0.067	0.122	0.156	0.286	0.201	0.166	0.124	0.091	0.042	0.012	0
	Mw (g/mol)	Rt (s)
Sodium carboxymethyl cellulose (SIGMA-ALDRICH, Mw ~90000 g/mol)	90000	225
Commercial Orange pectin (SIGMA-ALDRICH, Mw= 195000 - DE=70%)	195000	105
Locust bean gum (SIGMA-ALDRICH, MW 315000 g/mol)	315000	30
Table5: Retention time Orange pectin
	Orange pectin
Retention time (s)	Fresh peels / Citric acid	Residual peels / Sulfuric acid
0	0	0
15	0	0
30	0.034	0
45	0.067	0
60	0.122	0
75	0.156	0.02
90	0.286	0.04
105	0.201	0.07
120	0.166	0.11
135	0.124	0.16
150	0.091	0.23
165	0.042	0.16
180	0.012	0.12
195	0	0.08
210	0	0.06
225	0	0.03
